# Supplementary material for: Pain-Free Alpha-Synuclein Detection by Low-Cost Hierarchical Nanowire Based Electrode
Source: Nanomaterials (Basel). 2024 Jan 12;14(2):170. doi: 10.3390/nano14020170 (PMC10819810; doi:10.3390/nano14020170)
Supplement: Supplementary file 1 [file nanomaterials-14-00170-s001.zip]

Archive with 1 entries (1 files):
- nanomaterials-2809127-supplementary.pdf
